# Supplementary material for: Morphological and Proteomic Analysis Reveal the Role of Pistil under Pollination in Liriodendron chinense (Hemsl.) Sarg
Source: PLoS One. 2014 Jun 12;9(6):e99970. doi: 10.1371/journal.pone.0099970 (PMC4055720; doi:10.1371/journal.pone.0099970)
Supplement: Table S1 — Total differentially expressed proteins after pollination. (XLSX) [file pone.0099970.s003.xlsx]

## Sheet: total 
	Protein Accession	S1	S2	S3	Method	Database	Score	Protein name
1	117976	1	4.55116	1.09287	I	NCBI	9.56	RecName: Full=Cytochrome c
2	228412	1	5.54485	1.15731	I	NCBI	6.25	malic enzyme
3	585338	1	1.97362	1.14373	I	NCBI	38.6	RecName: Full=Adenylate kinase B; Short=AK B; AltName: Full=ATP-AMP transphosphorylase B
4	586004	1	3.99784	0.912973	I	NCBI	35.63	RecName: Full=Superoxide dismutase [Cu-Zn]
5	727411	1	2.22285	0.619174	I	NCBI	13.75	flavanone 3-hydroxylase [Persea americana]
6	729442	1	1.0251	0.363429	I	NCBI	1	RecName: Full=Probable protein disulfide-isomerase A6; AltName: Full=P5; Flags: Precursor
7	871770	1	1.91945	0.436894	I	NCBI	9.29	glycin-rich protein [Vigna unguiculata]
8	1009712	1	3.16928	0.725805	I	NCBI	25.91	calreticulin, partial [Arabidopsis thaliana]
9	1168192	1	4.66362	0.993593	I	NCBI	35.68	RecName: Full=14-3-3-like protein B; AltName: Full=VFA-1433B
10	1168761	1	2.71958	0.991331	I	NCBI	10.13	RecName: Full=Phosphoenolpyruvate carboxylase; Short=PEPC; Short=PEPCase
11	1346109	1	5.77992	0.930833	I	NCBI	5.46	RecName: Full=Guanine nucleotide-binding protein subunit beta-like protein A; Short=GPB-LR; AltName: Full=RWD; AltName: Full=Receptor for activated C kinase 1A
12	1346117	1	3.75675	1.87851	I	NCBI	7.56	RecName: Full=Glycine dehydrogenase [decarboxylating] B, mitochondrial; AltName: Full=Glycine cleavage system P protein B; AltName: Full=Glycine decarboxylase B; Flags: Precursor
13	1708314	1	9.45127	1.60321	I	NCBI	31.93	RecName: Full=Heat shock protein 83
14	1709794	1	2.74969	0.853023	I	NCBI	5.9	RecName: Full=26S proteasome non-ATPase regulatory subunit 4; AltName: Full=26S proteasome regulatory subunit RPN10; AltName: Full=26S proteasome regulatory subunit S5A; AltName: Full=Multiubiquitin chain-binding protein 1; Short=AtMCB1; AltName: Full=Protein REGULATORY PARTICLE NON-ATPASE 10
15	1724100	1	2.47203	0.493072	I	NCBI	8.23	porin [Mesembryanthemum crystallinum]
16	2632088	1	5.30066	0.542598	I	NCBI	10.88	Plastid-lipid-Associated Protein [Nicotiana tabacum]
17	3219764	1	3.24396	0.718424	I	NCBI	84.07	RecName: Full=Actin-104
18	3334245	1	2.03538	1.14365	I	NCBI	1.94	RecName: Full=Lactoylglutathione lyase; AltName: Full=Aldoketomutase; AltName: Full=Glyoxalase I; Short=Glx I; AltName: Full=Ketone-aldehyde mutase; AltName: Full=Methylglyoxalase; AltName: Full=S-D-lactoylglutathione methylglyoxal lyase
19	3719457	1	2.96206	0.654642	I	NCBI	8.2	manganese superoxide dismutase [Zantedeschia aethiopica]
20	3915045	1	5.63396	1.33028	I	NCBI	5.26	RecName: Full=Sucrose synthase isoform 2; AltName: Full=Sucrose synthase isoform II; AltName: Full=Sucrose-UDP glucosyltransferase 2; AltName: Full=Susy*Dc2
21	6166036	1	5.8437	1.22039	I	NCBI	4.92	RecName: Full=Obtusifoliol 14-alpha demethylase; AltName: Full=CYPLI; AltName: Full=Cytochrome P450 51; AltName: Full=Cytochrome P450-LIA1
22	6723413	1	0.350998	0.31541	I	NCBI	1.63	branched-chain-amino-acid transaminase-like protein [Arabidopsis thaliana]
23	7578907	1	2.53817	0.588729	I	NCBI	27.98	phenylcoumaran benzylic ether reductase homolog TP5 [Tsuga heterophylla]
24	9955323	1	14.0123	0.549303	I	NCBI	20.49	Chain C, Dihydrolipoamide Dehydrogenase Of Glycine Decarboxylase From Pisum Sativum
25	12230459	1	4.9658	0.984447	I	NCBI	19.82	RecName: Full=ATPase 11, plasma membrane-type; AltName: Full=Proton pump 11
26	12585472	1	5.25742	0.404874	I	NCBI	13.2	RecName: Full=UTP--glucose-1-phosphate uridylyltransferase; AltName: Full=UDP-glucose pyrophosphorylase; Short=UDPGP; Short=UGPase
27	13310811	1	3.93385	0.784195	I	NCBI	7.61	ankyrin-repeat protein HBP1 [Nicotiana tabacum]
28	13873336	1	10.4207	0.465592	I	NCBI	29.6	dihydrolipoamide dehydrogenase precursor [Bruguiera gymnorhiza]
29	14536586	1	4.88864	1.33367	I	NCBI	13.97	unnamed protein product [Physcomitrella patens]
30	14787784	1	6.05802	0.896479	I	NCBI	10.16	FtsZ-like protein [Nicotiana tabacum]
31	15982948	1	0.742255	0.446579	I	NCBI	72.84	NAD-dependent malate dehydrogenase [Prunus persica]
32	16518983	1	3.64427	0.807299	I	NCBI	6.34	acyl carrier protein [Olea europaea]
33	18024837	1	0.48895	0.409774	I	NCBI	2.89	ribulose-1,5-biphosphate carboxylase large subunit [Liriodendron chinense]
34	18073143	1	8.81812	1.01379	I	NCBI	27	glyceraldehyde-3-phosphate dehydrogenase [Chara vulgaris]
35	18377544	1	3.67313	0.571286	I	NCBI	31.65	glycine-rich RNA binding protein [Arabidopsis thaliana]
36	20139964	1	5.3253	0.670038	I	NCBI	29.01	RecName: Full=40S ribosomal protein S7
37	20386084	1	3.50027	1.31416	I	NCBI	8.84	ubiquitin-like protein SMT3 [Phaseolus vulgaris]
38	21388546	1	3.5776	0.639861	I	NCBI	46.76	putative mitochondrial NAD-dependent malate dehydrogenase [Solanum tuberosum]
39	21553353	1	0.531315	0.541242	I	NCBI	2.09	sorbitol dehydrogenase-like protein [Arabidopsis thaliana]
40	21592624	1	0.496948	0.478876	I	NCBI	2.48	hydroxymethylbilane synthase [Arabidopsis thaliana]
41	21617933	1	3.92289	0.635802	I	NCBI	6.21	nucleoid DNA-binding-like protein [Arabidopsis thaliana]
42	25004882	1	6.26786	0.850221	I	NCBI	7.74	polygalacturonase inhibitor-like protein [Cicer arietinum]
43	25989478	1	10.3137	0.81999	I	NCBI	1.7	enoyl ACP reductase [Olea europaea subsp. europaea]
44	26391487	1	4.0382	0.664073	I	NCBI	159.87	RecName: Full=ATP synthase subunit beta-1, mitochondrial; Flags: Precursor
45	27527063	1	2.19091	0.591827	I	NCBI	5.91	ornithine aminotransferase [Medicago truncatula]
46	27923849	1	2.83612	0.735455	I	NCBI	8.39	RecName: Full=40S ribosomal protein S15
47	27923989	1	2.65881	0.594902	I	NCBI	14.48	RecName: Full=60S ribosomal protein L10a-2
48	29028306	1	3.10098	0.784033	I	NCBI	10.85	UDP-glucose dehydrogenase [Colocasia esculenta]
49	30524691	1	4.17929	0.836244	I	NCBI	1.89	salt tolerance protein 5 [Beta vulgaris]
50	37625025	1	3.20486	1.29035	I	NCBI	12.14	ribosomal protein L3B [Nicotiana tabacum]
51	37704425	1	17.0275	2.41325	I	NCBI	15.14	cytosolic class I small heat shock protein 2B, partial [Nicotiana tabacum]
52	37781556	1	10.6227	0.817398	I	NCBI	6.89	UDP-glucose 4-epimerase [Solanum tuberosum]
53	41352685	1	5.64786	0.815535	I	NCBI	12.97	putative proteasome 20S beta1.1 subunit [Brassica napus]
54	46095337	1	4.65907	0.640541	I	NCBI	7.2	5-enolpyruvylshikimate-3-phosphate synthase [Brassica rapa subsp. campestris]
55	50400860	1	2.46487	0.939577	I	NCBI	10.38	RecName: Full=Monodehydroascorbate reductase; Short=MDAR; AltName: Full=Ascorbate free radical reductase; Short=AFR reductase
56	57471999	1	5.03615	1.15186	I	NCBI	23.58	putative alcohol acyl-transferases [Cucumis melo]
57	58615987	1	5.90395	0.727298	I	NCBI	56.27	copper-zinc superoxide dismutase [Nelumbo nucifera]
58	64420771	1	8.27708	0.899816	I	NCBI	11.51	putative cytosolic chaperonin delta subunit [Ipomoea batatas]
59	75264101	1	3.42188	0.932453	I	NCBI	5.06	RecName: Full=26S proteasome non-ATPase regulatory subunit 11; AltName: Full=19S proteosome subunit 9; AltName: Full=26S proteasome regulatory subunit N6; AltName: Full=26S proteasome regulatory subunit RPN6a; AltName: Full=26S proteasome regulatory subunit S9; Short=AtS9
60	75273715	1	4.51379	0.839489	I	NCBI	2.39	RecName: Full=Selenium-binding protein 3
61	75308916	1	3.83158	0.60411	I	NCBI	22.5	RecName: Full=Enolase 1, chloroplastic; AltName: Full=2-phospho-D-glycerate hydro-lyase 1; AltName: Full=2-phosphoglycerate dehydratase 1; Flags: Precursor
62	75309094	1	2.41262	1.06067	I	NCBI	4.15	RecName: Full=15.7 kDa heat shock protein, peroxisomal; Short=AtHsp15.7
63	75318497	1	5.15824	1.32487	I	NCBI	20.97	RecName: Full=Probable CCR4-associated factor 1 homolog 5
64	75333652	1	4.89091	1.11411	I	NCBI	20.61	RecName: Full=Eukaryotic initiation factor 4A-3; Short=eIF-4A-3; AltName: Full=ATP-dependent RNA helicase eIF4A-3; AltName: Full=DEAD-box ATP-dependent RNA helicase 23
65	84453226	1	2.99042	1.17362	I	NCBI	6.54	hypothetical protein [Trifolium pratense]
66	86991342	1	2.07529	1.54275	I	NCBI	10.33	histone H1f [Nicotiana tabacum]
67	88659685	1	8.03882	0.841826	I	NCBI	48.69	metacaspase type II [Nicotiana benthamiana]
68	88909691	1	4.0023	1.1252	I	NCBI	3.09	RecName: Full=1,2-dihydroxy-3-keto-5-methylthiopentene dioxygenase 3; AltName: Full=Acireductone dioxygenase (Fe(2+)-requiring) 3; Short=ARD 3; Short=Fe-ARD 3
69	94449066	1	2.34189	1.04887	I	NCBI	5.09	plastid Tic40 [Ricinus communis]
70	108708907	1	0.533052	0.664742	I	NCBI	6.11	retrotransposon protein, putative, Ty1-copia subclass [Oryza sativa Japonica Group]
71	108709466	1	9.73687	0.755581	I	NCBI	11.46	40S ribosomal protein S3, putative, expressed [Oryza sativa Japonica Group]
72	110224788	1	3.51614	0.493191	I	NCBI	3.53	putative nucleic acid binding protein [Platanus x acerifolia]
73	110739605	1	2.48633	2.8543	I	NCBI	1	hypothetical protein [Arabidopsis thaliana]
74	113196591	1	5.25929	1.04518	I	NCBI	2	26S proteasome regulatory particle non-ATPase subunit 12 [Camellia sinensis]
75	113532101	1	8.6193	0.774474	I	NCBI	4.82	Os01g0244200 [Oryza sativa Japonica Group]
76	113548663	1	4.29863	0.886555	I	NCBI	8.01	Os03g0369200 [Oryza sativa Japonica Group]
77	113564944	1	2.25357	1.63797	I	NCBI	1	Os04g0528100 [Oryza sativa Japonica Group]
78	113578241	1	2.52805	0.793199	I	NCBI	6.12	Os05g0155300 [Oryza sativa Japonica Group]
79	113596575	1	8.58596	0.705479	I	NCBI	4.68	Os06g0708500 [Oryza sativa Japonica Group]
80	113596611	1	6.07483	0.879432	I	NCBI	2.64	Os06g0714100 [Oryza sativa Japonica Group]
81	113611975	1	0.446239	0.379538	I	NCBI	1.82	Os07g0642900 [Oryza sativa Japonica Group]
82	113649147	1	0.406527	0.364633	I	NCBI	4.69	Os12g0409000, partial [Oryza sativa Japonica Group]
83	114329246	1	8.82396	0.762225	I	NCBI	1	hydroxymethylbutenyl diphosphate reductase [Camptotheca acuminata]
84	115187479	1	3.67067	1.08859	I	NCBI	25.11	translationally controlled tumor-like protein [Arachis hypogaea]
85	116780094	1	2.1362	0.913	I	NCBI	4.16	unknown [Picea sitchensis]
86	116781967	1	2.7819	0.880524	I	NCBI	21.37	unknown [Picea sitchensis]
87	116783100	1	3.40333	0.708154	I	NCBI	4.23	unknown [Picea sitchensis]
88	116787342	1	3.12335	0.527386	I	NCBI	20.24	unknown [Picea sitchensis]
89	116787462	1	3.38666	0.890937	I	NCBI	15.59	unknown [Picea sitchensis]
90	116787992	1	10.9867	0.620057	I	NCBI	50.78	unknown [Picea sitchensis]
91	116790899	1	3.54348	1.35324	I	NCBI	3.97	unknown [Picea sitchensis]
92	116791144	1	0.498215	0.577627	I	NCBI	2.36	unknown [Picea sitchensis]
93	116793427	1	2.25547	3.23217	I	NCBI	1	unknown [Picea sitchensis]
94	116793824	1	2.4854	0.845083	I	NCBI	3.66	unknown [Picea sitchensis]
95	118197456	1	3.05198	1.18582	I	NCBI	11.45	putative elongation factor 1-beta [Brassica rapa]
96	118484746	1	4.55601	0.804122	I	NCBI	7.11	unknown [Populus trichocarpa]
97	118485528	1	3.0316	0.833956	I	NCBI	2.48	unknown [Populus trichocarpa]
98	118489566	1	3.35139	0.899273	I	NCBI	9.08	unknown [Populus trichocarpa x Populus deltoides]
99	121485004	1	0.54883	0.507561	I	NCBI	29.37	cytosolic phosphoglycerate kinase [Helianthus annuus]
100	122063219	1	3.3965	1.5984	I	NCBI	29.15	RecName: Full=Calmodulin; Short=CaM
101	122064253	1	6.3024	0.728376	I	NCBI	3.33	RecName: Full=Isocitrate dehydrogenase [NAD] regulatory subunit 1, mitochondrial; AltName: Full=IDH-I; AltName: Full=Isocitric dehydrogenase 1; AltName: Full=NAD(+)-specific ICDH 1; Flags: Precursor
102	122220776	1	1.46677	2.49109	I	NCBI	113.81	RecName: Full=S-adenosylmethionine synthase 4; Short=AdoMet synthase 4; AltName: Full=Methionine adenosyltransferase 4; Short=MAT 4
103	125525464	1	0.537293	0.401247	I	NCBI	1	hypothetical protein OsI_01462 [Oryza sativa Indica Group]
104	144578812	1	6.53661	0.745804	I	NCBI	13.79	Ribosomal protein S5, component of cytosolic 80S ribosome and 40S small subunit [Ostreococcus lucimarinus CCE9901]
105	146215968	1	3.12235	0.838602	I	NCBI	15.72	succinyl-CoA ligase beta subunit [Caragana jubata]
106	147791852	1	5.73709	0.783652	I	NCBI	39.11	hypothetical protein VITISV_027630 [Vitis vinifera]
107	147794688	1	3.63137	0.870919	I	NCBI	24.26	hypothetical protein VITISV_003948 [Vitis vinifera]
108	147799142	1	8.41428	1.10012	I	NCBI	3.92	hypothetical protein VITISV_020521 [Vitis vinifera]
109	147810156	1	6.19353	0.500515	I	NCBI	26.38	hypothetical protein VITISV_036417 [Vitis vinifera]
110	147815657	1	3.01593	1.37114	I	NCBI	6.39	hypothetical protein VITISV_041156 [Vitis vinifera]
111	147819925	1	2.66668	0.626682	I	NCBI	18.65	hypothetical protein VITISV_031883 [Vitis vinifera]
112	147823108	1	2.7398	0.899885	I	NCBI	30.65	hypothetical protein VITISV_036580 [Vitis vinifera]
113	147838054	1	4.8782	1.17962	I	NCBI	1	hypothetical protein VITISV_019338 [Vitis vinifera]
114	147840634	1	2.01694	0.958565	I	NCBI	3.59	hypothetical protein VITISV_032193 [Vitis vinifera]
115	147845948	1	4.15858	0.969484	I	NCBI	17.39	hypothetical protein VITISV_000611 [Vitis vinifera]
116	147866537	1	8.72715	0.822465	I	NCBI	25.95	hypothetical protein VITISV_023191 [Vitis vinifera]
117	148907049	1	3.81827	0.806169	I	NCBI	7.57	unknown [Picea sitchensis]
118	157042745	1	0.0153845	0	I	NCBI	3.21	peroxisomal acetoacetyl-coenzyme A thiolase [Nicotiana langsdorffii x Nicotiana sanderae]
119	159138943	1	7.12953	5.72118	I	NCBI	2.03	low molecular weight heat shock protein [Gossypium hirsutum]
120	161702919	1	2.30261	0.539552	I	NCBI	44.01	heat shock protein 60 [Ageratina adenophora]
121	162458813	1	2.13353	0.76877	I	NCBI	21.5	pyruvate dehydrogenase E1 beta subunit isoform 3 [Zea mays]
122	162462419	1	5.34488	0.669188	I	NCBI	20.43	26S proteasome regulatory complex ATPase RPT3 [Zea mays]
123	162463728	1	2.3568	0.706558	I	NCBI	21.39	maize 20S proteasome alpha subunit [Zea mays]
124	162679297	1	2.38583	0.934915	I	NCBI	33.66	predicted protein [Physcomitrella patens subsp. patens]
125	162681594	1	3.9287	0.769186	I	NCBI	2.13	predicted protein [Physcomitrella patens subsp. patens]
126	164605000	1	2.29544	0.449222	I	NCBI	9.52	4-hydroxy-3-methylbut-2-en-1-yl diphosphate synthase [Hevea brasiliensis]
127	164652940	1	4.07473	0.851957	I	NCBI	27.68	14-3-3d protein [Gossypium hirsutum]
128	169793831	1	4.06191	0.686463	I	NCBI	6.46	flavanone 3-hydroxylase [Glycine soja]
129	188011548	1	0.543484	0.543821	I	NCBI	182.49	heat-shock protein 70 [Dactylis glomerata]
130	188509981	1	5.99901	1.20504	I	NCBI	6.35	putative ribosomal protein [Gossypium arboreum]
131	192910726	1	3.35595	0.84626	I	NCBI	4.01	cytoplasmic ribosomal protein S15a [Elaeis guineensis]
132	192910736	1	2.07182	1.10516	I	NCBI	21.09	mitochondrial F0 ATP synthase D chain [Elaeis guineensis]
133	192910768	1	0.444414	0.325772	I	NCBI	11.14	ribosomal L9-like protein [Elaeis guineensis]
134	192910786	1	3.47057	1.07137	I	NCBI	22.58	SKP1 [Elaeis guineensis]
135	192910866	1	4.73959	0.905261	I	NCBI	2.06	glutathione S-transferase [Elaeis guineensis]
136	192910880	1	2.6376	0.845208	I	NCBI	10.17	cysteine proteinase inhibitor [Elaeis guineensis]
137	195619102	1	0.491318	0.550959	I	NCBI	3.09	chloroplastic quinone-oxidoreductase [Zea mays]
138	195635409	1	19.8306	0.473625	I	NCBI	74.01	histone H4 [Zea mays]
139	196051521	1	0.338812	0.261249	I	NCBI	5.04	fructose-biphosphate aldolase [Sesuvium portulacastrum]
140	196886176	1	7.04358	1.12899	I	NCBI	12.88	phospholipase D alpha [Prunus persica]
141	197091512	1	1.54097	0.549624	I	NCBI	3.47	flavanone 3-hydroxylase [Hordeum vulgare]
142	218197851	1	2.13472	0.870508	I	NCBI	10.55	hypothetical protein OsI_22272 [Oryza sativa Indica Group]
143	218198828	1	3.87042	0.799732	I	NCBI	15.42	hypothetical protein OsI_24339 [Oryza sativa Indica Group]
144	218400791	1	3.12407	0.749457	I	NCBI	5.71	unnamed protein product [Oryza sativa Japonica Group]
145	219522337	1	6.6327	1.51422	I	NCBI	46.26	methionine synthase [Cicer arietinum]
146	222424562	1	0.749286	0.469521	I	NCBI	2.62	AT5G42270 [Arabidopsis thaliana]
147	222837598	1	3.10798	2.7039	I	NCBI	78.92	vitamin-b12 independent methionine synthase, 5-methyltetrahydropteroyltriglutamate-homocysteine [Populus trichocarpa]
148	222841687	1	0.606551	0.536399	I	NCBI	3.45	predicted protein [Populus trichocarpa]
149	222842068	1	3.25595	0.809201	I	NCBI	32.94	predicted protein [Populus trichocarpa]
150	222843493	1	6.06678	1.16424	I	NCBI	10.47	predicted protein [Populus trichocarpa]
151	222843750	1	4.70944	0.655385	I	NCBI	2.89	predicted protein [Populus trichocarpa]
152	222847485	1	4.00317	0.854481	I	NCBI	5.22	predicted protein [Populus trichocarpa]
153	222848497	1	5.35712	0.765426	I	NCBI	56.01	predicted protein [Populus trichocarpa]
154	222848547	1	4.63713	0.649767	I	NCBI	4.28	predicted protein [Populus trichocarpa]
155	222850379	1	6.73515	1.36155	I	NCBI	2.94	predicted protein [Populus trichocarpa]
156	222850734	1	3.61582	0.514154	I	NCBI	21.95	predicted protein [Populus trichocarpa]
157	222850747	1	5.71875	0.794889	I	NCBI	40.59	predicted protein [Populus trichocarpa]
158	222851300	1	3.12136	1.10888	I	NCBI	10.98	predicted protein [Populus trichocarpa]
159	222851832	1	11.6689	0.545593	I	NCBI	61.7	predicted protein [Populus trichocarpa]
160	222855599	1	8.44049	0.72872	I	NCBI	19.89	predicted protein [Populus trichocarpa]
161	222855865	1	3.68013	1.93682	I	NCBI	64.04	predicted protein [Populus trichocarpa]
162	222856611	1	0.481382	0.534519	I	NCBI	2.98	predicted protein [Populus trichocarpa]
163	222857135	1	3.36765	0.759094	I	NCBI	13.18	predicted protein [Populus trichocarpa]
164	222857369	1	6.84471	0.836407	I	NCBI	28.5	predicted protein [Populus trichocarpa]
165	222857408	1	9.76046	0.80116	I	NCBI	21.14	predicted protein [Populus trichocarpa]
166	222857886	1	2.73705	0.915759	I	NCBI	9.32	predicted protein [Populus trichocarpa]
167	222859859	1	2.27	0.449438	I	NCBI	92.57	predicted protein [Populus trichocarpa]
168	222866207	1	9.0074	0.940652	I	NCBI	11.14	predicted protein [Populus trichocarpa]
169	222867457	1	3.6663	1.46841	I	NCBI	2.27	predicted protein [Populus trichocarpa]
170	222867723	1	3.07164	0.54616	I	NCBI	13.66	predicted protein [Populus trichocarpa]
171	222868326	1	6.45904	0.603595	I	NCBI	37.42	predicted protein [Populus trichocarpa]
172	222869416	1	5.74511	0.56916	I	NCBI	78.53	predicted protein [Populus trichocarpa]
173	222872253	1	0.552223	0.519052	I	NCBI	6.1	predicted protein [Populus trichocarpa]
174	222872360	1	10.2258	4.74696	I	NCBI	4.53	predicted protein [Populus trichocarpa]
175	223452696	1	4.84236	0.800164	I	NCBI	4.31	mitochondrial benzaldehyde dehydrogenase [Antirrhinum majus]
176	223526353	1	0.41532	0.460748	I	NCBI	3.06	Dihydroxyacetone kinase, putative [Ricinus communis]
177	223527042	1	20.5046	6.34655	I	NCBI	27.9	triosephosphate isomerase, putative [Ricinus communis]
178	223527712	1	2.33341	0.664118	I	NCBI	6.15	translation initiation inhibitor, putative [Ricinus communis]
179	223528084	1	3.10054	0.651636	I	NCBI	217.38	ATP synthase beta subunit, putative [Ricinus communis]
180	223528683	1	4.34189	0.569137	I	NCBI	77.6	adenosine kinase, putative [Ricinus communis]
181	223530182	1	2.63283	0.763937	I	NCBI	13.66	protein disulfide isomerase, putative [Ricinus communis]
182	223530194	1	0.501226	0.443007	I	NCBI	4.54	beta-galactosidase, putative [Ricinus communis]
183	223531512	1	4.75168	1.82534	I	NCBI	6.79	40S ribosomal protein S8, putative [Ricinus communis]
184	223531757	1	2.81312	0.679364	I	NCBI	5.8	argininosuccinate synthase, putative [Ricinus communis]
185	223531989	1	3.18815	0.537449	I	NCBI	14.3	fructose-bisphosphate aldolase, putative [Ricinus communis]
186	223532024	1	13.4037	0.597001	I	NCBI	2.89	disulfide oxidoreductase, putative [Ricinus communis]
187	223533225	1	2.80973	0.870193	I	NCBI	4.66	conserved hypothetical protein [Ricinus communis]
188	223535899	1	3.8592	0.79242	I	NCBI	12.27	carboxymethylenebutenolidase, putative [Ricinus communis]
189	223535996	1	3.65288	0.579319	I	NCBI	2.89	endo-1,3-1,4-beta-d-glucanase, putative [Ricinus communis]
190	223536260	1	4.10344	1.13434	I	NCBI	10.97	conserved hypothetical protein [Ricinus communis]
191	223536942	1	4.07957	1.6502	I	NCBI	2.04	Nitrilase, putative [Ricinus communis]
192	223537049	1	7.68267	0.750628	I	NCBI	2.91	retinoid-inducible serine carboxypeptidase, putative [Ricinus communis]
193	223540475	1	0.659839	0.54263	I	NCBI	7.95	protein phosphatase 2c, putative [Ricinus communis]
194	223542068	1	10.1891	0.819977	I	NCBI	209.56	d-3-phosphoglycerate dehydrogenase, putative [Ricinus communis]
195	223542595	1	3.58029	0.518462	I	NCBI	9.82	Poly(rC)-binding protein, putative [Ricinus communis]
196	223543314	1	8.80326	1.04145	I	NCBI	12.04	Pyrophosphate-energized vacuolar membrane proton pump, putative [Ricinus communis]
197	223545951	1	2.06778	0.903293	I	NCBI	8.21	nuclear transport factor, putative [Ricinus communis]
198	223546625	1	3.08767	0.435054	I	NCBI	3.42	60S ribosomal protein L28, putative [Ricinus communis]
199	223548037	1	4.34352	0.975065	I	NCBI	2.03	NADH dehydrogenase, putative [Ricinus communis]
200	223548214	1	3.79741	0.409591	I	NCBI	10.74	cysteine synthase, putative [Ricinus communis]
201	223548870	1	3.45205	0.780603	I	NCBI	18.86	transketolase, putative [Ricinus communis]
202	223548920	1	2.38861	0.807383	I	NCBI	7.04	conserved hypothetical protein [Ricinus communis]
203	223549191	1	14.0049	0.807764	I	NCBI	17.28	enolase, putative [Ricinus communis]
204	223550026	1	7.39156	0.637015	I	NCBI	68.95	enolase, putative [Ricinus communis]
205	223551112	1	4.86386	0.861765	I	NCBI	20.71	Protein yrdA, putative [Ricinus communis]
206	223551142	1	3.37213	0.724543	I	NCBI	10.55	26S protease regulatory subunit S10b, putative [Ricinus communis]
207	223551244	1	6.49174	0.872444	I	NCBI	105.63	cyclophilin, putative [Ricinus communis]
208	223635287	1	2.02573	2.94803	I	NCBI	103.87	RecName: Full=S-adenosylmethionine synthase 4; Short=AdoMet synthase 4; AltName: Full=Methionine adenosyltransferase 4; Short=MAT 4
209	223635288	1	2.56872	2.51216	I	NCBI	110.84	RecName: Full=S-adenosylmethionine synthase 5; Short=AdoMet synthase 5; AltName: Full=Methionine adenosyltransferase 5; Short=MAT 5
210	223635289	1	6.49972	2.3844	I	NCBI	142.92	RecName: Full=S-adenosylmethionine synthase 5; Short=AdoMet synthase 5; AltName: Full=Methionine adenosyltransferase 5; Short=MAT 5
211	223975935	1	0.575241	0.49853	I	NCBI	29.09	unknown [Zea mays]
212	225380890	1	7.23551	0.600364	I	NCBI	16.66	dehydroascorbate reductase [Malus x domestica]
213	225424908	1	2.5237	0.59504	I	NCBI	24.87	PREDICTED: mitochondrial outer membrane protein porin of 36 kDa isoform 1 [Vitis vinifera]
214	225429614	1	4.44422	3.50841	I	NCBI	6.65	PREDICTED: 17.9 kDa class II heat shock protein [Vitis vinifera]
215	225430200	1	7.16099	0.437857	I	NCBI	14.52	PREDICTED: uncharacterized protein LOC100252479 [Vitis vinifera]
216	225431169	1	2.48905	1.57536	I	NCBI	10.09	PREDICTED: 60S ribosomal protein L8 [Vitis vinifera]
217	225433910	1	2.62828	1.17943	I	NCBI	4	PREDICTED: peptidyl-prolyl cis-trans isomerase E-like [Vitis vinifera]
218	225440976	1	2.644	0.616156	I	NCBI	35.14	PREDICTED: fructose-bisphosphate aldolase cytoplasmic isozyme [Vitis vinifera]
219	225470745	1	2.86405	0.847608	I	NCBI	7.73	PREDICTED: tubulin beta-1 chain [Vitis vinifera]
220	225470816	1	2.66229	1.23037	I	NCBI	4.79	PREDICTED: wound-induced basic protein [Vitis vinifera]
221	226358407	1	0.587551	0.507654	I	NCBI	1	chloroplast chlorophyll A-B binding protein [Gossypium hirsutum]
222	226499486	1	2.10144	1.0137	I	NCBI	15.66	isocitrate dehydrogenase2 [Zea mays]
223	226505580	1	3.7669	1.12711	I	NCBI	2.9	LOC100283266 [Zea mays]
224	226897533	1	6.47698	1.12869	I	NCBI	30.36	ascorbate peroxidase [Triticum aestivum]
225	227206124	1	0.309422	0.150832	I	NCBI	2.53	AT5G47720 [Arabidopsis thaliana]
226	240148050	1	5.21883	1.11435	I	NCBI	24.55	copper-zinc superoxide dismutase CuZn-SOD1 [Nelumbo nucifera]
227	241914704	1	3.88274	0.984517	I	NCBI	24.34	hypothetical protein SORBIDRAFT_10g003450 [Sorghum bicolor]
228	241915935	1	2.67714	0.875091	I	NCBI	9.38	hypothetical protein SORBIDRAFT_10g001190 [Sorghum bicolor]
229	241916825	1	6.30562	1.08438	I	NCBI	5.99	hypothetical protein SORBIDRAFT_10g022570 [Sorghum bicolor]
230	241917862	1	0.292047	0.178521	I	NCBI	2.77	hypothetical protein SORBIDRAFT_01g010510 [Sorghum bicolor]
231	241926572	1	2.73242	0.927398	I	NCBI	7.3	hypothetical protein SORBIDRAFT_02g039590 [Sorghum bicolor]
232	241930892	1	0.592556	0.457552	I	NCBI	1	hypothetical protein SORBIDRAFT_03g042630 [Sorghum bicolor]
233	241937966	1	8.68226	1.37581	I	NCBI	13.82	hypothetical protein SORBIDRAFT_06g022395 [Sorghum bicolor]
234	255645339	1	6.05099	0.943346	I	NCBI	8.58	unknown [Glycine max]
235	255646745	1	2.55978	1.07514	I	NCBI	9.07	unknown [Glycine max]
236	255648059	1	2.37578	2.56999	I	NCBI	22.51	unknown [Glycine max]
237	255673458	1	0.565848	0.521834	I	NCBI	4.71	Os01g0611000, partial [Oryza sativa Japonica Group]
238	257307285	1	2.42433	0.725957	I	NCBI	72.43	unnamed protein product [Cucumis sativus]
239	257676133	1	3.83894	2.11465	I	NCBI	56.74	unnamed protein product [Beta vulgaris]
240	257734770	1	2.90727	1.29273	I	NCBI	43.34	unnamed protein product [Zea mays]
241	257745212	1	0.814909	0.551459	I	NCBI	8.68	unnamed protein product [Vigna radiata]
242	259490134	1	1.92133	2.57332	I	NCBI	60.1	putative actin family protein [Zea mays]
243	262193247	1	2.72692	0.916173	I	NCBI	22.68	cytosolic ascorbate peroxidase [Ginkgo biloba]
244	269986057	1	6.46087	0.679954	I	NCBI	8.54	annexin 1 [Vigna mungo]
245	290886187	1	9.64629	0.822704	I	NCBI	3.3	copper transport protein ATOX1 [Hevea brasiliensis]
246	291165312	1	0.416121	0.509836	I	NCBI	4.14	sinapyl alcohol dehydrogenase 4 [Nicotiana tabacum]
247	294438964	1	2.9493	1.07127	I	NCBI	15.95	hypothetical protein UP-4 [Dimocarpus longan]
248	295416104	1	4.40385	0.756981	I	NCBI	208.87	unnamed protein product [Linum usitatissimum]
249	295812499	1	7.3833	0.879916	I	NCBI	90.91	cyclophilin [Vanda hybrid cultivar]
250	296081021	1	4.47661	0.880059	I	NCBI	10.93	unnamed protein product [Vitis vinifera]
251	296082271	1	4.19193	0.91416	I	NCBI	6.41	unnamed protein product [Vitis vinifera]
252	296082603	1	3.69558	0.556488	I	NCBI	7.42	unnamed protein product [Vitis vinifera]
253	296084626	1	4.12752	0.847197	I	NCBI	55.24	unnamed protein product [Vitis vinifera]
254	296085211	1	4.61841	0.793484	I	NCBI	19.67	unnamed protein product [Vitis vinifera]
255	296085606	1	1.38963	0.520081	I	NCBI	11.07	unnamed protein product [Vitis vinifera]
256	296086060	1	9.62687	0.89741	I	NCBI	19.48	unnamed protein product [Vitis vinifera]
257	296086115	1	8.64139	3.55501	I	NCBI	5.69	unnamed protein product [Vitis vinifera]
258	296088646	1	4.41688	0.411031	I	NCBI	2.11	unnamed protein product [Vitis vinifera]
259	296089758	1	6.45054	0.617192	I	NCBI	6.91	unnamed protein product [Vitis vinifera]
260	297310501	1	2.18129	1.99368	I	NCBI	1	hypothetical protein ARALYDRAFT_358227 [Arabidopsis lyrata subsp. lyrata]
261	297313157	1	6.38957	0.573189	I	NCBI	18.86	cytosol aminopeptidase family protein [Arabidopsis lyrata subsp. lyrata]
262	297313491	1	6.34369	1.78074	I	NCBI	15.85	hypothetical protein ARALYDRAFT_492381 [Arabidopsis lyrata subsp. lyrata]
263	297317407	1	3.91973	1.0316	I	NCBI	23.34	hypothetical protein ARALYDRAFT_488169 [Arabidopsis lyrata subsp. lyrata]
264	297318898	1	4.71106	0.895698	I	NCBI	40.17	hypothetical protein ARALYDRAFT_908123 [Arabidopsis lyrata subsp. lyrata]
265	297319448	1	3.92815	0.577356	I	NCBI	29.54	hypothetical protein ARALYDRAFT_488161 [Arabidopsis lyrata subsp. lyrata]
266	297322631	1	4.67786	1.18085	I	NCBI	6.27	hypothetical protein ARALYDRAFT_484123 [Arabidopsis lyrata subsp. lyrata]
267	297327685	1	1.63334	0.38019	I	NCBI	2.27	lipase class 3 family protein [Arabidopsis lyrata subsp. lyrata]
268	297328147	1	11.9943	0.884762	I	NCBI	77.79	hypothetical protein ARALYDRAFT_477628 [Arabidopsis lyrata subsp. lyrata]
269	297330141	1	3.78949	0.811046	I	NCBI	8.13	40S ribosomal protein S19 [Arabidopsis lyrata subsp. lyrata]
270	297330166	1	2.62263	0.832245	I	NCBI	20.72	hypothetical protein ARALYDRAFT_477488 [Arabidopsis lyrata subsp. lyrata]
271	297330294	1	4.80654	0.725102	I	NCBI	10.67	hypothetical protein ARALYDRAFT_477721 [Arabidopsis lyrata subsp. lyrata]
272	297335364	1	1.42041	0.525635	I	NCBI	31.87	hypothetical protein ARALYDRAFT_470458 [Arabidopsis lyrata subsp. lyrata]
273	297336686	1	2.83994	0.895335	I	NCBI	9.14	hypothetical protein ARALYDRAFT_890536 [Arabidopsis lyrata subsp. lyrata]
274	297336833	1	4.37386	0.692298	I	NCBI	2.48	hypothetical protein ARALYDRAFT_473436 [Arabidopsis lyrata subsp. lyrata]
275	297339153	1	2.43139	2.55868	I	NCBI	7.1	hypothetical protein ARALYDRAFT_472646 [Arabidopsis lyrata subsp. lyrata]
276	297339302	1	2.86563	0.911933	I	NCBI	3.22	hypothetical protein ARALYDRAFT_890252 [Arabidopsis lyrata subsp. lyrata]
277	297339403	1	0.432886	0.482611	I	NCBI	10.92	predicted protein [Arabidopsis lyrata subsp. lyrata]
278	297734491	1	0.532334	0.712737	I	NCBI	3.36	unnamed protein product [Vitis vinifera]
279	297734639	1	4.26928	0.974292	I	NCBI	10.05	unnamed protein product [Vitis vinifera]
280	297734943	1	6.06402	0.910298	I	NCBI	107.43	unnamed protein product [Vitis vinifera]
281	297736395	1	4.11151	1.65944	I	NCBI	7.67	unnamed protein product [Vitis vinifera]
282	297736448	1	7.00319	9.48492	I	NCBI	2.22	unnamed protein product [Vitis vinifera]
283	297736623	1	1.91286	2.65469	I	NCBI	1.82	unnamed protein product [Vitis vinifera]
284	297736687	1	2.69229	0.623406	I	NCBI	17.43	unnamed protein product [Vitis vinifera]
285	297736845	1	2.70898	0.761833	I	NCBI	32.59	unnamed protein product [Vitis vinifera]
286	297736876	1	6.36334	1.30835	I	NCBI	2.37	unnamed protein product [Vitis vinifera]
287	297737000	1	0.524439	0.513451	I	NCBI	2.85	unnamed protein product [Vitis vinifera]
288	297739396	1	6.60278	0.759511	I	NCBI	23.34	unnamed protein product [Vitis vinifera]
289	297739754	1	4.26383	0.600433	I	NCBI	11.05	unnamed protein product [Vitis vinifera]
290	297740057	1	1.468	2.20158	I	NCBI	2.79	unnamed protein product [Vitis vinifera]
291	297741005	1	2.54799	1.01148	I	NCBI	11.63	unnamed protein product [Vitis vinifera]
292	297741211	1	2.59096	0.962135	I	NCBI	7.3	unnamed protein product [Vitis vinifera]
293	297742339	1	3.58922	0.813271	I	NCBI	20.71	unnamed protein product [Vitis vinifera]
294	297743095	1	4.09421	0.917299	I	NCBI	40.56	unnamed protein product [Vitis vinifera]
295	297743132	1	3.48891	1.04603	I	NCBI	4.18	unnamed protein product [Vitis vinifera]
296	297743974	1	11.7609	0.781712	I	NCBI	22.42	unnamed protein product [Vitis vinifera]
297	297744621	1	1.40193	0.551605	I	NCBI	12.33	unnamed protein product [Vitis vinifera]
298	297745872	1	2.74834	0.663791	I	NCBI	11.22	unnamed protein product [Vitis vinifera]
299	297746069	1	1.57079	0.388152	I	NCBI	21.9	unnamed protein product [Vitis vinifera]
300	297746076	1	3.07928	1.08408	I	NCBI	4.06	unnamed protein product [Vitis vinifera]
301	297746343	1	2.10989	1.13	I	NCBI	22.81	unnamed protein product [Vitis vinifera]
302	297746501	1	5.55022	1.08691	I	NCBI	77.22	unnamed protein product [Vitis vinifera]
303	298205090	1	7.43507	0.989369	I	NCBI	28.76	unnamed protein product [Vitis vinifera]
304	298545107	1	3.73258	0.797361	I	NCBI	46.4	unnamed protein product [Lupinus luteus]
305	300138057	1	0.501359	0.537023	I	NCBI	2.65	hypothetical protein SELMODRAFT_272349 [Selaginella moellendorffii]
306	300147898	1	4.17014	1.06268	I	NCBI	32.18	hypothetical protein SELMODRAFT_271708 [Selaginella moellendorffii]
307	300153810	1	9.52532	0.75296	I	NCBI	9.23	hypothetical protein SELMODRAFT_109073 [Selaginella moellendorffii]
308	300168426	1	2.93513	0.914712	I	NCBI	9.05	hypothetical protein SELMODRAFT_438351 [Selaginella moellendorffii]
309	302122828	1	2.1199	0.819986	I	NCBI	11.2	14-3-3g protein [Gossypium hirsutum]
310	302141688	1	3.50065	0.715318	I	NCBI	9.61	unnamed protein product [Vitis vinifera]
311	302142034	1	4.06153	1.14147	I	NCBI	6.57	unnamed protein product [Vitis vinifera]
312	302143661	1	4.14948	0.591872	I	NCBI	6.71	unnamed protein product [Vitis vinifera]
313	302143957	1	4.46475	0.850312	I	NCBI	14.2	unnamed protein product [Vitis vinifera]
314	302143993	1	5.87187	1.27953	I	NCBI	15.52	unnamed protein product [Vitis vinifera]
315	307111840	1	2.19165	2.29958	I	NCBI	1	hypothetical protein CHLNCDRAFT_133367 [Chlorella variabilis]
316	307135978	1	19.8933	0.41623	I	NCBI	3.83	alcohol dehydrogenase [Cucumis melo subsp. melo]
317	307136240	1	1.03337	0.450941	I	NCBI	19.38	ribulose bisphosphate carboxylase/oxygenase activase 1 [Cucumis melo subsp. melo]
318	313760923	1	2.65195	0.837938	I	NCBI	2.05	glycyl-tRNA synthetase-like protein [Liriodendron tulipifera]
319	326527467	1	5.29569	0.462884	I	NCBI	20.24	predicted protein [Hordeum vulgare subsp. vulgare]
320	326532514	1	11.2342	2.48892	I	NCBI	4.16	predicted protein [Hordeum vulgare subsp. vulgare]
321	327323113	1	0.397395	0.330388	I	NCBI	16.85	rubisco activase, partial [Rosa roxburghii]
322	330318624	1	8.98902	1.0592	I	NCBI	11.45	nucleoside diphosphate kinase 1 [Camellia sinensis]
323	332628158	1	2.14826	0.649061	I	NCBI	7.74	unnamed protein product [Glycine max]
324	332642181	1	6.27401	1.4353	I	NCBI	2.71	transducin/WD40 domain-containing protein [Arabidopsis thaliana]
325	333108569	1	8.32736	0.762961	I	NCBI	15.04	eukaryotic translation initiation factor 5A3 [Populus tremula x Populus alba]
326	344259302	1	3.44057	0.835276	I	NCBI	7.34	cinnamyl alcohol dehydrogenase [Liriodendron tulipifera]
327	346229113	1	2.28733	0.866546	I	NCBI	67.11	putative rubisco subunit binding-protein alpha subunit [Glycine max]
328	350534564	1	14.6357	0.620998	I	NCBI	33.99	26S protease regulatory subunit 6A homolog [Solanum lycopersicum]
329	350534934	1	4.87628	0.871064	I	NCBI	6.9	chaperonin 21 precursor [Solanum lycopersicum]
330	350535356	1	2.01855	0.874637	I	NCBI	4.69	aspartic protease precursor [Solanum lycopersicum]
331	350535467	1	0.497895	0.610757	I	NCBI	5.62	FtsH-like protein precursor [Solanum lycopersicum]
332	350536037	1	3.09124	0.74037	I	NCBI	2.22	PYD1A protein [Solanum lycopersicum]
333	350536667	1	0.645606	0.53358	I	NCBI	18.91	dihydrolipoamide dehydrogenase precursor [Solanum lycopersicum]
334	350538115	1	3.88022	1.41738	I	NCBI	26.16	glucose-6-phosphate isomerase [Solanum lycopersicum]
335	351722014	1	6.04149	1.32041	I	NCBI	3.1	uncharacterized protein LOC100306384 [Glycine max]
336	351723781	1	5.09995	1.17613	I	NCBI	18.76	uncharacterized protein LOC100500081 [Glycine max]
337	352091163	1	3.14448	1.13534	I	NCBI	12.76	cytochrome c oxidase subunit Vb [Dimocarpus longan]
338	353441156	1	13.0212	1.15117	I	NCBI	16.68	nucleosome assembly protein 1 [Elaeis guineensis]
339	355479859	1	1.00851	0.508468	I	NCBI	5.56	hypothetical protein MTR_1g075490 [Medicago truncatula]
340	355481630	1	4.78541	0.674211	I	NCBI	195.36	ATP synthase subunit beta [Medicago truncatula]
341	355482269	1	19.5236	1.79551	I	NCBI	7.1	Phospho-2-dehydro-3-deoxyheptonate aldolase [Medicago truncatula]
342	355498885	1	5.57574	0.778418	I	NCBI	4.08	40S ribosomal protein S21-2 [Medicago truncatula]
343	355506194	1	2.97147	0.607813	I	NCBI	6.23	3-phosphoshikimate 1-carboxyvinyltransferase [Medicago truncatula]
344	355507718	1	5.69397	0.685924	I	NCBI	9.3	UDP-glucuronic acid decarboxylase [Medicago truncatula]
345	355516830	1	1.01325	0.339417	I	NCBI	13.76	60S ribosomal protein l9 [Medicago truncatula]
346	355521905	1	0.432809	0.364383	I	NCBI	1.8	Aspartic proteinase nepenthesin-1 [Medicago truncatula]
347	355523185	1	2.93339	0.784027	I	NCBI	37.85	Phosphoserine aminotransferase [Medicago truncatula]
348	356508388	1	2.14146	0.59534	I	NCBI	27.37	PREDICTED: uncharacterized protein LOC100806292 [Glycine max]
349	356513305	1	2.35041	0.85384	I	NCBI	21.68	PREDICTED: 6-phosphogluconate dehydrogenase, decarboxylating-like [Glycine max]
350	356514113	1	2.8678	0.95752	I	NCBI	26.44	PREDICTED: FAM10 family protein At4g22670-like [Glycine max]
351	356522011	1	13.5032	0.666577	I	NCBI	7.98	PREDICTED: aminomethyltransferase, mitochondrial-like [Glycine max]
352	356525060	1	0.541585	0.736262	I	NCBI	1.77	PREDICTED: uncharacterized protein LOC100793641 [Glycine max]
353	356527473	1	1.93335	0.534521	I	NCBI	13.3	PREDICTED: T-complex protein 1 subunit zeta-like [Glycine max]
354	356535026	1	5.8852	0.708709	I	NCBI	19.13	PREDICTED: importin subunit alpha-1-like [Glycine max]
355	356535448	1	1.97897	1.07545	I	NCBI	13.15	PREDICTED: RNA-binding protein Musashi homolog 1-like [Glycine max]
356	356536188	1	3.5295	0.9145	I	NCBI	3.04	PREDICTED: LOW QUALITY PROTEIN: kynurenine formamidase-like [Glycine max]
357	356537469	1	2.1187	0.963854	I	NCBI	8	PREDICTED: 60S ribosomal protein L4-1-like isoform 2 [Glycine max]
358	356537565	1	2.04904	0.872255	I	NCBI	1	PREDICTED: LOW QUALITY PROTEIN: diaminopimelate decarboxylase 2, chloroplastic-like [Glycine max]
359	356541824	1	0.601325	0.553233	I	NCBI	1	PREDICTED: COP9 signalosome complex subunit 4-like [Glycine max]
360	356572160	1	3.7843	0.795717	I	NCBI	11.74	PREDICTED: elongation factor Tu, mitochondrial-like [Glycine max]
361	357112497	1	2.79008	0.941654	I	NCBI	61.03	PREDICTED: ruBisCO large subunit-binding protein subunit alpha, chloroplastic-like [Brachypodium distachyon]
362	357114085	1	10.5001	0.732085	I	NCBI	45.3	PREDICTED: chaperonin CPN60-2, mitochondrial-like [Brachypodium distachyon]
363	357123684	1	2.30272	0.793793	I	NCBI	2.47	PREDICTED: peptidyl-prolyl cis-trans isomerase CYP20-1-like [Brachypodium distachyon]
364	357125604	1	0.511292	0.546239	I	NCBI	15.02	PREDICTED: 2,3-bisphosphoglycerate-independent phosphoglycerate mutase-like [Brachypodium distachyon]
365	357126598	1	2.68217	0.961102	I	NCBI	26.35	PREDICTED: transaldolase 2-like [Brachypodium distachyon]
366	357135971	1	0.437577	0	I	NCBI	215.66	PREDICTED: ATP synthase subunit beta, mitochondrial-like [Brachypodium distachyon]
367	357137020	1	8.8669	1.2735	I	NCBI	6.24	PREDICTED: probable rhamnose biosynthetic enzyme 1-like [Brachypodium distachyon]
368	357144479	1	5.68238	0.881794	I	NCBI	9.6	PREDICTED: probable calcium-binding protein CML7-like [Brachypodium distachyon]
369	357148479	1	2.12607	0.551326	I	NCBI	8.23	PREDICTED: T-complex protein 1 subunit eta-like [Brachypodium distachyon]
370	357151696	1	3.50721	0.514727	I	NCBI	11.46	PREDICTED: uncharacterized protein LOC100831577 [Brachypodium distachyon]
371	357933557	1	0.506517	0.572713	I	NCBI	1	dihydroflavonol-4-reductase, partial [Lilium hybrid division VII]
372	359475114	1	2.09131	0.637556	I	NCBI	28.72	PREDICTED: LOW QUALITY PROTEIN: isoflavone reductase homolog [Vitis vinifera]
373	359479299	1	2.24062	1.08606	I	NCBI	5.72	PREDICTED: elongation factor 1-beta 1 [Vitis vinifera]
374	359481636	1	5.71153	0.851827	I	NCBI	5.91	PREDICTED: ubiquitin-conjugating enzyme E2 variant 1D-like isoform 3 [Vitis vinifera]
375	359482944	1	7.6155	0.832185	I	NCBI	14.03	PREDICTED: 97 kDa heat shock protein-like [Vitis vinifera]
376	359491070	1	5.24698	0.582031	I	NCBI	13.07	PREDICTED: 60S ribosomal protein L17-2-like isoform 2 [Vitis vinifera]
377	359493919	1	6.40647	0.974398	I	NCBI	8.04	PREDICTED: flavoprotein wrbA isoform 2 [Vitis vinifera]
378	359495606	1	5.76428	0.956692	I	NCBI	74.6	PREDICTED: heat shock cognate protein 80-like [Vitis vinifera]
379	359807544	1	3.91361	0.483782	I	NCBI	27.54	uncharacterized protein LOC100799358 [Glycine max]
380	359807616	1	3.0444	0.701587	I	NCBI	26.59	uncharacterized protein LOC100817577 [Glycine max]
381	363806734	1	12.1565	1.06061	I	NCBI	7.43	uncharacterized protein LOC100790820 [Glycine max]
382	363806968	1	4.84451	0.542963	I	NCBI	25.75	uncharacterized protein LOC100808239 [Glycine max]
383	363807276	1	2.98101	0.890398	I	NCBI	9.26	uncharacterized protein LOC100793209 [Glycine max]
384	363808092	1	2.41315	1.12066	I	NCBI	5.89	uncharacterized protein LOC100777554 [Glycine max]
385	373432589	1	2.23549	0.477536	I	NCBI	92.92	malate dehydrogenase, cytoplasmic-like [Glycine max]
386	379059756	1	5.21142	0.758423	I	NCBI	13.8	plasma membrane H+-ATPase [Melastoma malabathricum]
387	379061692	1	0.412367	0.473218	I	NCBI	11.88	RBP42 [Elaeis guineensis]
388	380293401	1	0.511893	0.41757	I	NCBI	4.01	4-hydroxy-3-methylbut-2-en-1-yl diphosphate synthase, partial [Mentha sp. MC-2012]
389	380845202	1	6.97374	0.698636	I	NCBI	1	cinnamoyl CoA reductase [Salvia miltiorrhiza]
390	383386153	1	2.34906	0.998708	I	NCBI	6.34	copper-zinc superoxide dismutase 4, partial [Diospyros oleifera]
391	383479036	1	6.70308	0.973782	I	NCBI	1	aquaporin PIP1;2 [Quercus petraea]
392	384244592	1	1.63539	2.23039	I	NCBI	13.3	hypothetical protein COCSUDRAFT_55030 [Coccomyxa subellipsoidea C-169]
393	385281386	1	2.88585	0.848776	I	NCBI	2.27	polyA binding protein, partial [Cocos nucifera]
394	388491546	1	1.9722	0.576347	I	NCBI	1	unknown [Lotus japonicus]
395	388491684	1	7.19361	2.67844	I	NCBI	43.64	unknown [Lotus japonicus]
396	388492304	1	2.19674	1.23011	I	NCBI	7.83	unknown [Lotus japonicus]
397	388496992	1	0.289623	0.448603	I	NCBI	3.71	unknown [Medicago truncatula]
398	388497178	1	2.20228	0.96406	I	NCBI	5.59	unknown [Medicago truncatula]
399	388498384	1	2.75913	3.09638	I	NCBI	2.08	unknown [Lotus japonicus]
400	388500966	1	2.76749	0.760523	I	NCBI	11.13	unknown [Lotus japonicus]
401	388504484	1	4.04211	0.542664	I	NCBI	37.84	unknown [Medicago truncatula]
402	388506140	1	0.422601	0.983337	I	NCBI	1.71	unknown [Medicago truncatula]
403	388512221	1	3.47974	0.851422	I	NCBI	12.82	unknown [Medicago truncatula]
404	388512705	1	0.47598	0.462363	I	NCBI	3.8	unknown [Lotus japonicus]
405	388513593	1	0.656827	0.386929	I	NCBI	5.98	unknown [Medicago truncatula]
406	388519257	1	2.37528	0.858203	I	NCBI	3.99	unknown [Lotus japonicus]
407	388522955	1	2.80323	0.568112	I	NCBI	11.54	unknown [Medicago truncatula]
408	389620927	1	3.09379	1.12948	I	NCBI	18.71	glyceraldehyde 3-phosphate dehydrogenase, partial [Cymbidium goeringii]
409	403399498	1	2.16135	1.14448	I	NCBI	10.99	RecName: Full=Cytochrome b-c1 complex subunit 7-2; AltName: Full=Complex III subunit VII
410	408901302	1	0.266753	0	I	NCBI	2.76	PsbA, partial (chloroplast) [Bergia texana]
411	409905500	1	6.24501	2.27972	I	NCBI	7.65	ACD-sHsps-like protein [Tamarix hispida]
412	410073999	1	4.79041	1.06227	I	NCBI	4.49	heterotrimeric guanine nucleotide-binding protein subunit beta [Eschscholzia californica]
413	412993388	1	0	0.342149	I	NCBI	1	predicted protein [Bathycoccus prasinos]
414	413916085	1	2.29139	0.874286	I	NCBI	13.56	pyruvate kinase [Zea mays]
415	413918369	1	2.73825	0.94069	I	NCBI	11.4	putative protein disulfide isomerase family protein [Zea mays]
416	413923559	1	7.66016	0.861863	I	NCBI	23.03	putative ribosomal protein L11 family protein isoform 1 [Zea mays]
417	413932366	1	3.85384	5.41771	I	NCBI	6.94	hypothetical protein ZEAMMB73_339368, partial [Zea mays]
418	413933558	1	1.80411	1.98509	I	NCBI	69.39	putative methionine synthase family protein isoform 2 [Zea mays]
419	413937628	1	2.41271	0.986041	I	NCBI	5.12	hypothetical protein ZEAMMB73_868326 [Zea mays]
420	413938933	1	3.41899	0.613957	I	NCBI	22.23	annexin p35 [Zea mays]
421	413946629	1	3.05059	0.972327	I	NCBI	10.53	hypothetical protein ZEAMMB73_453609 [Zea mays]
422	413948676	1	2.319	0.93701	I	NCBI	5.35	hypothetical protein ZEAMMB73_736936 [Zea mays]
423	413954638	1	1.98542	0.862413	I	NCBI	10.41	hypothetical protein ZEAMMB73_611145 [Zea mays]
424	413954656	1	0.498506	0.616639	I	NCBI	1.88	supernumerary aleurone1 isoform 1 [Zea mays]
425	413955706	1	3.04069	0.63606	I	NCBI	1.71	hypothetical protein ZEAMMB73_022077 [Zea mays]
426	414586527	1	5.13518	1.33839	I	NCBI	13.48	TPA: hypothetical protein ZEAMMB73_550956 [Zea mays]
427	414589339	1	2.02882	0.908397	I	NCBI	4.28	TPA: hypothetical protein ZEAMMB73_058303 [Zea mays]
428	414589411	1	9.68041	1.16083	I	NCBI	3.75	TPA: empty pericarp 2 [Zea mays]
429	414866505	1	5.77814	1.25159	I	NCBI	4.81	TPA: hypothetical protein ZEAMMB73_510304 [Zea mays]
430	414885896	1	1.97797	1.40243	I	NCBI	9.07	TPA: hypothetical protein ZEAMMB73_416250 [Zea mays]
431	425765000	1	7.21295	2.83813	I	NCBI	102.49	ubiquitin extension protein [Grimmia pilifera]
432	428230854	1	2.38178	0.889619	I	NCBI	6.94	ribosomal protein 10, partial [Clermontia arborescens subsp. waihiae]
433	433288483	1	2.27749	2.06299	I	NCBI	46.66	calmodulin 1 [Lilium longiflorum]
434	440808089	1	2.8465	0.506739	I	NCBI	26.01	3-ketoacyl-CoA thiolase 2 [Rehmannia glutinosa]
435	443611699	1	2.71853	0.99264	I	NCBI	7.84	1-aminocyclopropane-1-carboxylate synthase protein, partial [Magnolia denudata]
436	449440201	1	5.89038	0.591928	I	NCBI	55.76	PREDICTED: fructose-bisphosphate aldolase cytoplasmic isozyme-like [Cucumis sativus]
437	449440498	1	2.24995	0.834351	I	NCBI	14.12	PREDICTED: chaperone protein ClpC, chloroplastic-like [Cucumis sativus]
438	449440554	1	1.3961	2.2133	I	NCBI	1	PREDICTED: probable inactive purple acid phosphatase 27-like [Cucumis sativus]
439	449441450	1	6.68393	0.695531	I	NCBI	8.63	PREDICTED: l-3-cyanoalanine synthase 2, mitochondrial-like isoform 1 [Cucumis sativus]
440	449441512	1	2.92033	0.579522	I	NCBI	30.98	PREDICTED: dihydrolipoyl dehydrogenase 1, mitochondrial-like [Cucumis sativus]
441	449442365	1	5.41145	0.289427	I	NCBI	28.18	PREDICTED: 3-ketoacyl-CoA thiolase 2, peroxisomal-like [Cucumis sativus]
442	449444384	1	6.35659	1.17767	I	NCBI	2.64	PREDICTED: metacaspase-5-like [Cucumis sativus]
443	449445941	1	0.400057	0.545189	I	NCBI	9.95	PREDICTED: NADH dehydrogenase [ubiquinone] iron-sulfur protein 1, mitochondrial-like [Cucumis sativus]
444	449446863	1	4.02583	0.721016	I	NCBI	12.58	PREDICTED: ADP-ribosylation factor 1-like [Cucumis sativus]
445	449450884	1	2.58919	0.797563	I	NCBI	9.15	PREDICTED: protein disulfide-isomerase like 2-2-like [Cucumis sativus]
446	449456208	1	8.11808	0.499109	I	NCBI	23.34	PREDICTED: UTP--glucose-1-phosphate uridylyltransferase-like [Cucumis sativus]
447	449458013	1	3.19188	0.763297	I	NCBI	11.45	PREDICTED: pyruvate dehydrogenase E1 component subunit alpha-1, mitochondrial-like [Cucumis sativus]
448	449462041	1	0.625149	0.524097	I	NCBI	4.3	PREDICTED: uncharacterized protein LOC101207930 [Cucumis sativus]
449	449462868	1	4.36643	0.95156	I	NCBI	24	PREDICTED: 40S ribosomal protein SA-like [Cucumis sativus]
450	449477237	1	6.04138	0.926038	I	NCBI	1	PREDICTED: 60S ribosomal protein L34-like [Cucumis sativus]
451	449482832	1	5.30368	3.91031	I	NCBI	3.33	PREDICTED: LOW QUALITY PROTEIN: probable linoleate 9S-lipoxygenase 5-like [Cucumis sativus]
452	449483162	1	2.72584	1.18365	I	NCBI	7.74	PREDICTED: ubiquitin-conjugating enzyme E2 35-like [Cucumis sativus]
453	449484305	1	0.485208	0.604977	I	NCBI	5.33	PREDICTED: c-1-tetrahydrofolate synthase, cytoplasmic-like [Cucumis sativus]
454	449486952	1	6.67873	1.87955	I	NCBI	7.43	PREDICTED: chaperone protein ClpB1-like [Cucumis sativus]
455	449495054	1	4.25283	1.01862	I	NCBI	5.98	PREDICTED: 26S proteasome non-ATPase regulatory subunit 4-like [Cucumis sativus]
456	449502199	1	4.06817	0.394786	I	NCBI	4.66	PREDICTED: formate--tetrahydrofolate ligase-like [Cucumis sativus]
457	449503127	1	5.52049	0.64516	I	NCBI	3.73	PREDICTED: succinyl-CoA ligase [ADP-forming] subunit alpha-1, mitochondrial-like, partial [Cucumis sativus]
458	449505284	1	3.70969	0.776658	I	NCBI	5.03	PREDICTED: uncharacterized LOC101215434 [Cucumis sativus]
459	449508396	1	3.02819	1.0013	I	NCBI	2.69	PREDICTED: LOW QUALITY PROTEIN: alanine--tRNA ligase-like [Cucumis sativus]
460	449511205	1	5.24697	0.944395	I	NCBI	24.07	PREDICTED: uncharacterized protein LOC101227357 [Cucumis sativus]
461	449513613	1	3.89973	0.794491	I	NCBI	7.29	PREDICTED: vesicle-fusing ATPase-like [Cucumis sativus]
462	449517675	1	5.62008	0.941124	I	NCBI	15.34	PREDICTED: dihydrolipoyllysine-residue succinyltransferase component of 2-oxoglutarate dehydrogenase complex 2, mitochondrial-like [Cucumis sativus]
463	449526870	1	2.3196	0.602744	I	NCBI	8.73	PREDICTED: ATP-dependent zinc metalloprotease FTSH 2, chloroplastic-like [Cucumis sativus]
464	449527113	1	5.10649	0.792308	I	NCBI	3.03	PREDICTED: ubiquitin-fold modifier 1-like [Cucumis sativus]
465	449529375	1	3.05542	0.902067	I	NCBI	5.08	PREDICTED: 26S proteasome non-ATPase regulatory subunit 11-like isoform 2 [Cucumis sativus]
466	449530670	1	4.18739	0.599908	I	NCBI	67.97	PREDICTED: LOW QUALITY PROTEIN: adenosine kinase 2-like, partial [Cucumis sativus]
467	449530802	1	5.33618	0.939894	I	NCBI	5.44	PREDICTED: 40S ribosomal protein S15-like isoform 1 [Cucumis sativus]
468	449533733	1	2.91301	0.759366	I	NCBI	85.05	PREDICTED: actin-7-like, partial [Cucumis sativus]
469	1351856	1	0.472395	1.39638	2-DE	NCBI	91	Aconitate hydratase, cytoplasmic OS=Cucurbita maxima PE=2 SV=1
470	32967699	1	0.0488274	0.158745	2-DE	NCBI	167	S-adenosyl-L-homocystein hydrolase
471	1710841	1	0.10449	0.0559554	2-DE	NCBI	287	RecName: Full=Adenosylhomocysteinase; Short=AdoHcyase; AltName: Full=S-adenosyl-L-homocysteine hydrolase
472	LIRP1_ORYSJ	1	0.374837	0.803781	2-DE	SwissProt	47	Light-regulated protein OS=Oryza sativa subsp. japonica GN=LIR1 PE=2 SV=1
473	297814716	1	0.498353	0.98631	2-DE	NCBI	234	hypothetical protein ARALYDRAFT_484305 [Arabidopsis lyrata subsp. lyrata]
474	32967699	1	0.424475	0.459783	2-DE	NCBI	56	S-adenosyl-L-homocystein hydrolase [Arabidopsis thaliana]
475	GRC10_ORYSJ	1	0.919385	0.453262	2-DE	SwissProt	30	Glutaredoxin-C10 OS=Oryza sativa subsp. japonica GN=GRXC10 PE=3 SV=1
476	2160322	1	0.0112739	0.0518753	2-DE	NCBI	113	cytokinin binding protein CBP57 [Nicotiana sylvestris]
477	166418	1	0.677069	2.02745	2-DE	NCBI	51	putative endomembrane protein precursor [Medicago sativa]
478	255639537	1	0.596371	1.59255	2-DE	NCBI	77	unknown [Glycine max]
479	50355619	1	2.65479	4.10192	2-DE	NCBI	65	cysteine protease [Daucus carota]
480	9979196	1	0.458517	1.56715	2-DE	NCBI	154	RecName: Full=Translationally-controlled tumor protein homolog; Short=TCTP
481	115447367	1	0.402497	2.16579	2-DE	NCBI	56	Os02g0621700 [Oryza sativa Japonica Group]
482	297851360	1	1	2	2-DE	NCBI	127	predicted protein [Arabidopsis lyrata subsp. lyrata]
483	162463414	1	2.984	18.436	2-DE	NCBI	106	alpha-1,4-glucan-protein synthase [UDP-forming] [Zea mays]
484	225443718	1	0.849133	0.511229	2-DE	NCBI	112	PREDICTED: hypothetical protein [Vitis vinifera]
485	225442426	1	1	1.41907	2-DE	NCBI	58	PREDICTED: hypothetical protein [Vitis vinifera]
486	302844805	1	1	1.10113	2-DE	NCBI	50	hypothetical protein VOLCADRAFT_94792 [Volvox carteri f. nagariensis]
487	147768425	1	2.97543	2.23667	2-DE	NCBI	56	hypothetical protein [Vitis vinifera]
488	15241945	1	1	0.414695	2-DE	NCBI	210	GME (GDP-D-MANNOSE 3~,5~-EPIMERASE); GDP-mannose 3,5-epimerase/ NAD or NADH binding / catalytic [Arabidopsis thaliana]
489	225438143	1	2.58915	2.25522	2-DE	NCBI	266	PREDICTED: hypothetical protein [Vitis vinifera]
490	267124	1	7.68646	3.80511	2-DE	NCBI	80	RecName: Full=Thioredoxin H-type 1; Short=Trx-H1
491	255645557	1	2.33684	2.13267	2-DE	NCBI	137	unknown [Glycine max]
492	125603909	1	0.984788	0.255754	2-DE	NCBI	193	hypothetical protein OsJ_27834 [Oryza sativa Japonica Group]
493	168019164	1	2.35363	1.00169	2-DE	NCBI	76	predicted protein [Physcomitrella patens subsp. patens]
the values of S1,S2,and S3 means the relative expression in stage S1,S2,and S3.
"I"and "2-DE" in method means isobaric tags for relative and absolute quantitation and two-dimensional gel electrophoresis respectively

## Sheet: the common proteins
	2D-PAGE				i-TRAQ
	Accession	S1	S2	S3	Accession	S1	S2	S3
14-3-3-like protein
	1433A_HORVU	1	0.5	0.5	1168192	1	4.7	1
	164652940	1	0.8	0.3	164652940	1	4.1	0.9
heat shock-related protein
	HSP7S_SPIOL	1	1	0.8	1708314	1	9.5	1.6
	HSP7C_PETHY	1	1	0.3	37704425	1	17	2.4
	HSP81_ORYSI	1	0.6	0.3	75309094	1	2.4	1.1
	20559	1	2.5	0.7	159138943	1	7.1	5.7
	21327033	1	5.3	1.4	159138943	1	7.1	5.7
	562006	1	1.2	0.3	225429614	1	4.4	3.5
					359482944	1	7.6	0.8
					359495606	1	5.8	1
translation initiation factor
	10798636	1	0.5	1.5	333108569	1	8.3	0.8
	102139752	1	0.4	0.3
Elongation factor
	EFTUB_NICSY	1	0.4	0.9	356572160	1	3.8	0.8
					359479299	1	2.2	1.1
					118197456	1	3.1	1.2
glucose-6-phosphate isomerase
	41529312	1	0.5	1.3	350538115	1	3.9	1.4
2,3-bisphosphoglycerate-independent phosphoglycerate mutase
	PMGI_MESCR	1	0.2	0.5	357125604	1	0.5	0.5
Calreticulin
	11131769	1	0.8	1.8	1009712	1	3.2	0.7
Proteasome subunit
	12229923	1	0.7	1.3	449495054	1	4.3	1
	22947842	1	1.1	0.2	449529375	1	3.1	0.9
	12229923	1	1.8	0.8	1709794	1	2.7	0.9
	22947842	1	0.2	0.6	41352685	1	5.6	0.8
					75264101	1	3.4	0.9
					113196591	1	5.3	1
					162462419	1	5.3	0.7
					162463728	1	2.4	0.7
ascorbate peroxidase
	3688398	1	4.2	1	226897533	1	6.5	1.1
					262193247	1	2.7	0.9
transaldolase
	2078350	1	1.3	0.4	357126598	1	2.7	1
Superoxide dismutase [Cu-Zn]
	12230568	1	1.1	0.5	586004	1	4	0.9
					240148050	1	5.2	1.1
ATPase subunit
	3273578	1	2.5	0.9	12230459	1	5	1
	2493131	1	2.2	0.6	379059756	1	5.2	0.8
	166627	1	0.5	1.8	449513613	1	3.9	0.8
phosphoglycerate kinase
	102139814	1	5.6	1.1	121485004	1	0.5	0.5
cytosolic malate dehydrogenase
	37928995	1	2.1	1.7	373432589	1	2.2	0.5
	26
