# Supplementary material for: Morphological and Proteomic Analysis Reveal the Role of Pistil under Pollination in Liriodendron chinense (Hemsl.) Sarg
Source: PLoS One. 2014 Jun 12;9(6):e99970. doi: 10.1371/journal.pone.0099970 (PMC4055720; doi:10.1371/journal.pone.0099970)
Supplement: Table S2 — Proteins involve in reproduction process. (XLSX) [file pone.0099970.s004.xlsx]

## Sheet: Sheet3
Accession	Protein Name	Score	S1	S2	S3	Biological Process
729442	RecName: Full=Probable protein disulfide-isomerase A6; AltName: Full=P5; Flags: Precursor	10	1	1.0251	0.363429	embryo development,multi-organism reproductive process,reproduction,pollen tube development,pollination,double fertilization forming a zygote and endosperm
1709794	RecName: Full=26S proteasome non-ATPase regulatory subunit 4; AltName: Full=26S proteasome regulatory subunit RPN10; AltName: Full=26S proteasome regulatory subunit S5A; AltName: Full=Multiubiquitin chain-binding protein 1; Short=AtMCB1; AltName: Full=Protein REGULATORY PARTICLE NON-ATPASE 10	5.9	1	2.74969	0.853023	reproduction
6166036	RecName: Full=Obtusifoliol 14-alpha demethylase; AltName: Full=CYPLI; AltName: Full=Cytochrome P450 51; AltName: Full=Cytochrome P450-LIA1	4.92	1	5.8437	1.22039	embryo development
12585472	RecName: Full=UTP--glucose-1-phosphate uridylyltransferase; AltName: Full=UDP-glucose pyrophosphorylase; Short=UDPGP; Short=UGPase	13.2	1	5.25742	0.404874	pollen development
13310811	ankyrin-repeat protein HBP1 [Nicotiana tabacum]	7.61	1	3.93385	0.784195	reproduction
75273715	RecName: Full=Selenium-binding protein 3	2.39	1	4.51379	0.839489	reproduction
113196591	26S proteasome regulatory particle non-ATPase subunit 12 [Camellia sinensis]	2	1	5.25929	1.04518	embryo development
113611975	Os07g0642900 [Oryza sativa Japonica Group]	1.82	1	0.446239	0.379538	embryo development,reproductive system development,reproduction
115187479	translationally controlled tumor-like protein [Arachis hypogaea]	25.11	1	3.67067	1.08859	embryo development
116793427	unknown [Picea sitchensis]	1	1	2.25547	3.23217	reproduction
122063219	RecName: Full=Calmodulin; Short=CaM	29.15	1	3.3965	1.5984	reproduction
162679297	predicted protein [Physcomitrella patens subsp. patens]	33.66	1	2.38583	0.934915	embryo development
192910786	SKP1 [Elaeis guineensis]	22.58	1	3.47057	1.07137	embryo development
218400791	unnamed protein product [Oryza sativa Japonica Group]	5.71	1	3.12407	0.749457	reproduction
223452696	mitochondrial benzaldehyde dehydrogenase [Antirrhinum majus]	4.31	1	4.84236	0.800164	reproduction
223532024	disulfide oxidoreductase, putative [Ricinus communis]	2.89	1	13.4037	0.597001	reproduction
223542595	Poly(rC)-binding protein, putative [Ricinus communis]	9.82	1	3.58029	0.518462	embryo development,reproduction
226897533	ascorbate peroxidase [Triticum aestivum]	30.36	1	6.47698	1.12869	embryo development
255645339	unknown [Glycine max]	8.58	1	6.05099	0.943346	reproduction
255646745	unknown [Glycine max]	9.07	1	2.55978	1.07514	embryo development
257734770	unnamed protein product [Zea mays]	43.34	1	2.90727	1.29273	embryo development
290886187	copper transport protein ATOX1 [Hevea brasiliensis]	3.3	1	9.64629	0.822704	reproduction
296089758	unnamed protein product [Vitis vinifera]	6.91	1	6.45054	0.617192	embryo development
297313491	hypothetical protein ARALYDRAFT_492381 [Arabidopsis lyrata subsp. lyrata]	15.85	1	6.34369	1.78074	reproduction
297318898	hypothetical protein ARALYDRAFT_908123 [Arabidopsis lyrata subsp. lyrata]	40.17	1	4.71106	0.895698	reproduction
297330294	hypothetical protein ARALYDRAFT_477721 [Arabidopsis lyrata subsp. lyrata]	10.67	1	4.80654	0.725102	reproduction
297339153	hypothetical protein ARALYDRAFT_472646 [Arabidopsis lyrata subsp. lyrata]	7.1	1	2.43139	2.55868	reproduction
297339403	predicted protein [Arabidopsis lyrata subsp. lyrata]	10.92	1	0.432886	0.482611	embryo development,reproduction
297734943	unnamed protein product [Vitis vinifera]	107.43	1	6.06402	0.910298	embryo development
297736395	unnamed protein product [Vitis vinifera]	7.67	1	4.11151	1.65944	reproduction
297736845	unnamed protein product [Vitis vinifera]	32.59	1	2.70898	0.761833	reproduction
297736876	unnamed protein product [Vitis vinifera]	2.37	1	6.36334	1.30835	reproduction
297739754	unnamed protein product [Vitis vinifera]	11.05	1	4.26383	0.600433	reproduction
297746076	unnamed protein product [Vitis vinifera]	4.06	1	3.07928	1.08408	embryo development
297746501	unnamed protein product [Vitis vinifera]	77.22	1	5.55022	1.08691	reproduction
302142034	unnamed protein product [Vitis vinifera]	6.57	1	4.06153	1.14147	reproduction
326527467	predicted protein [Hordeum vulgare subsp. vulgare]	20.24	1	5.29569	0.462884	reproduction
346229113	putative rubisco subunit binding-protein alpha subunit [Glycine max]	67.11	1	2.28733	0.866546	embryo development
350534564	26S protease regulatory subunit 6A homolog [Solanum lycopersicum]	33.99	1	14.6357	0.620998	reproduction
350534934	chaperonin 21 precursor [Solanum lycopersicum]	6.9	1	4.87628	0.871064	reproduction
350538115	glucose-6-phosphate isomerase [Solanum lycopersicum]	26.16	1	3.88022	1.41738	reproduction
356522011	PREDICTED: aminomethyltransferase, mitochondrial-like [Glycine max]	7.98	1	13.5032	0.666577	reproduction
356541824	PREDICTED: COP9 signalosome complex subunit 4-like [Glycine max]	1	1	0.601325	0.553233	embryo development
357112497	PREDICTED: ruBisCO large subunit-binding protein subunit alpha, chloroplastic-like [Brachypodium distachyon]	61.03	1	2.79008	0.941654	embryo development
359495606	PREDICTED: heat shock cognate protein 80-like [Vitis vinifera]	74.6	1	5.76428	0.956692	reproduction
359807544	uncharacterized protein LOC100799358 [Glycine max]	27.54	1	3.91361	0.483782	reproduction
389620927	glyceraldehyde 3-phosphate dehydrogenase, partial [Cymbidium goeringii]	18.71	1	3.09379	1.12948	reproduction
413918369	putative protein disulfide isomerase family protein [Zea mays]	11.4	1	2.73825	0.94069	embryo development
413954656	supernumerary aleurone1 isoform 1 [Zea mays]	1.88	1	0.498506	0.616639	embryo development,reproduction
414586527	TPA: hypothetical protein ZEAMMB73_550956 [Zea mays]	13.48	1	5.13518	1.33839	reproduction
414589411	TPA: empty pericarp 2 [Zea mays]	3.75	1	9.68041	1.16083	reproduction
414885896	TPA: hypothetical protein ZEAMMB73_416250 [Zea mays]	9.07	1	1.97797	1.40243	embryo development
433288483	calmodulin 1 [Lilium longiflorum]	46.66	1	2.27749	2.06299	reproduction
449441450	PREDICTED: l-3-cyanoalanine synthase 2, mitochondrial-like isoform 1 [Cucumis sativus]	8.63	1	6.68393	0.695531	reproduction
449445941	PREDICTED: NADH dehydrogenase [ubiquinone] iron-sulfur protein 1, mitochondrial-like [Cucumis sativus]	9.95	1	0.400057	0.545189	embryo development,reproduction
449495054	PREDICTED: 26S proteasome non-ATPase regulatory subunit 4-like [Cucumis sativus]	5.98	1	4.25283	1.01862	reproduction
449508396	PREDICTED: LOW QUALITY PROTEIN: alanine--tRNA ligase-like [Cucumis sativus]	2.69	1	3.02819	1.0013	reproduction
449511205	PREDICTED: uncharacterized protein LOC101227357 [Cucumis sativus]	24.07	1	5.24697	0.944395	embryo development
297814716	hypothetical protein ARALYDRAFT_484305 [Arabidopsis lyrata subsp. lyrata]	234	1	0.498353	0.98631	reproduction
2160322	cytokinin binding protein CBP57 [Nicotiana sylvestris]	113	1	0.0112739	0.0518753	reproduction
166418	putative endomembrane protein precursor [Medicago sativa]	51	1	0.677069	2.02745	reproduction
9979196	RecName: Full=Translationally-controlled tumor protein homolog; Short=TCTP	154	1	0.458517	1.56715	reproduction
297851360	predicted protein [Arabidopsis lyrata subsp. lyrata]	127			2	reproduction
147768425	hypothetical protein [Vitis vinifera]	56	1	2.97543	2.23667	reproduction
255645557	unknown [Glycine max]	137	1	2.33684	2.13267	reproduction
125603909	hypothetical protein OsJ_27834 [Oryza sativa Japonica Group]	193	1	0.984788	0.255754	reproduction
The values in row S1,S2 and S3 means the relatively expression levels of proteins in stage S1,S2 and S3
